# Supplementary material for: Pathogens and Elicitors Induce Local and Systemic Changes in Triacylglycerol Metabolism in Roots and in Leaves of Arabidopsis thaliana
Source: Biology (Basel). 2021 Sep 16;10(9):920. doi: 10.3390/biology10090920 (PMC8465621; doi:10.3390/biology10090920)
Supplement: Supplementary file 1 [file biology-10-00920-s001.zip]

Archive with 1 entries (1 files):
- biology-1357478-supplementary.pdf
